# Supplementary material for: Spermatogenic cell-specific type 1 hexokinase (HK1S) is essential for capacitation-associated increase in tyrosine phosphorylation and male fertility in mice
Source: PLoS Genet. 2024 Jul 29;20(7):e1011357. doi: 10.1371/journal.pgen.1011357 (PMC11285943; doi:10.1371/journal.pgen.1011357)
Supplement: S1 Data — (XLSX) [file pgen.1011357.s011.xlsx]

## Sheet: Fig 1
Fig 1. Expression pattern of Hk1s in mice and generation of Hk1s−/− mice.
Fig 1A	Relative mRNA level in sperm
	Hk1	Hk1s	Hk2	Hk3	Gck	Hkdc1
	1	431.49	39.26	0.52	0.11	0.12
	0.99	591.05	55.85	0.84	0.21	0.06
	1.06	404.34	27.39	0.21	0.05	0.32
Mean	1.017	475.6	40.83	0.5233	0.1233	0.1667
SEM	0.02186	58.24	8.253	0.1819	0.04667	0.0786
Fig 1B	Relative Hk1s mRNA level
	Stomach	Kidney	Liver	Lung	Spleen	Brain	Ovary	Testis	Gut	Heart
	0	0	0	0	0	0	0	1	0	0
	0	0	0	0	0	0	0	0.89	0	0
	0	0	0	0	0	0	0	0.88	0	0
Mean	0	0	0	0	0	0	0	0.9233	0	0
SEM	0	0	0	0	0	0	0	0.03844	0	0
Fig 1C	Relative Hk1s mRNA level
	P1	P8	P10	P12	P14	P18	P21	P24	P30	P35	P80
	0	0	0	0	0.02	1	8.9	17.73	136.05	127.01	205.49
	0	0	0	0	0.01	0.89	6.67	16.71	121.76	143.99	234.15
	0	0	0	0	0.01	1	5.86	15.79	111.49	143.8	201.6
Mean	0	0	0	0	0.01333	0.9633	7.143	16.74	123.1	138.3	213.7
SEM	0	0	0	0	0.003333	0.03667	0.9089	0.5603	7.121	5.629	10.26
Fig 1F	mRNA Hk1s to Gapdh
	+/-	-/-
	1	0
	0.889	0.001
	0.805	0.001
Mean	0.898	0.0006667
SEM	0.05647	0.0003333
P value	<0.0001

## Sheet: Fig 3
Fig 3. Hk1s−/− male mice are infertile but have normal sperm morphology.
Fig 3B	Testis/body weight (%)
	+/+	+/-	-/-
	0.366617	0.330798	0.332854
	0.356	0.327248	0.272675
	0.271297	0.320343	0.340803
Mean	0.3313	0.3261	0.3154
SEM	0.03016	0.003069	0.02151
Fig 3C	Sperm count (106)
	+/+	+/-	-/-
	6.25	7.02	6.29
	5.36	6.53	7.16
	5.83	6.01	5.29
	6.03	5.83	5.98
Mean	5.868	6.348	6.18
SEM	0.1897	0.2688	0.3878

## Sheet: Fig 4
Fig 4. Hk1s deficiency reduces sperm glycolytic metabolism but does not affect sperm motility and ATP levels.
Fig 4A	Non-cap motility parameters
		+/-			Mean	SEM	-/-			Mean	SEM		P value
	Motile (%)	86	94	88	89.3333	2.4037	90	93	76	86.3333	5.23874		0.630208
	PR (%)	80	92	80	84	4	81	92	66	79.6667	7.5351		0.638217
	VAP (μm/s)	23.6	27	24.6	25.0667	1.00885	21.8	30.2	20.8	24.2667	2.98068		0.811853
	VSL (μm/s)	14	15.9	14.9	14.9333	0.548736	12.2	19.6	10.9	14.2333	2.70945		0.812584
	VCL (μm/s)	47.6	54.5	49	50.3667	2.10581	44.5	59.2	42.5	48.7333	5.26508		0.787627
	ALH (μm)	2.6	2.7	2.6	2.63333	0.0333333	2.6	2.8	2.5	2.63333	0.0881917		>0.999999
	BCF (Hz)	32.4	30.6	30.9	31.3	0.556776	33.9	31.1	33.4	32.8	0.862168		0.217675
	STR (%)	55	58	57	56.6667	0.881917	55	63	50	56	3.78594		0.872158
	LIN (%)	29	30	31	30	0.57735	29	33	27	29.6667	1.76383		0.866194
Fig 4B	Cap motility parameters
		+/-			Mean	SEM	-/-			Mean	SEM		P value
	Motile (%)	81	93	67	80.3333	7.51295	83	87	85	85	1.1547		0.572453
	PR (%)	69	81	50	66.6667	9.02466	76	75	80	77	1.52753		0.322039
	VAP (μm/s)	23.5	26.9	19.2	23.2	2.22785	25.7	25.6	25.3	25.5333	0.120185		0.354675
	VSL (μm/s)	12.6	15.8	10.2	12.8667	1.62207	16	14.5	14.8	15.1	0.458258		0.255799
	VCL (μm/s)	44.9	49	39.6	44.5	2.72091	52.7	50.8	50.6	51.3667	0.669162		0.070396
	ALH (μm)	2.7	3.5	2.8	3	0.251661	2.8	3.4	2.9	3.03333	0.185592		0.920238
	BCF (Hz)	29.3	30.9	32.5	30.9	0.92376	31.2	36.5	31.3	33	1.75024		0.348459
	STR (%)	51	52	49	50.6667	0.881917	59	51	54	54.6667	2.33333		0.184074
	LIN (%)	28	30	26	28	1.1547	31	28	28	29	1		0.548424
Fig 4C	Glycolysis metabolites fold change
		+/-						Mean	SEM	-/-						Mean	SEM		P value
	Glucose	1	1	1	1	1	1	1	0	0.579049	0.818531	1.16517	1.02	1.57284	1.03616	1.03196	0.136765		0.819949
	Glucose-6-phosphate	1	1	1	1	1		1	0	0.0284598	0.061207	0.0736532	0.0903434	0.268202		0.104373	0.0421939		<0.000001
	Fructose-6-phosphate	1	1	1	1	1		1	0	0.0191557	0.0267975	0.0422981	0.0627669	0.193878		0.0689793	0.0321029		<0.000001
	Glyceraldehyde 3-phosphate	1	1	1	1			1	0	0.0598268	0.0403867	0.138567	0.0696287			0.0771024	0.0213703		<0.000001
	Glycerate 3-phosphate	1	1	1	1	1		1	0	0.0856383	0.145459	0.0598268	0.0403867	0.138567		0.0939757	0.0209122		<0.000001
	Pyruvate	1	1	1	1	1	1	1	0	1.20663	0.833901	0.738783	0.55169	0.946472	0.66823	0.824285	0.094372		0.09222
	Lactate	1	1	1	1	1	1	1	0	0.488936	0.6983	0.445634	0.465016	0.507374	0.643023	0.541381	0.0423717		<0.000001
Fig 4D	TCA fold change
		+/-						Mean	SEM	-/-						Mean	SEM		P value
	Acetyl CoA	1	1	1	1			1	0	1.32668	0.538403	0.452686	0.885476			0.800811	0.198695		0.354811
	Cis-Aconitic acid	1	1	1	1	1		1	0	1.18144	1.48126	1.54145	0.939641	0.42899		1.11456	0.202704		0.587473
	Succinic acid	1	1	1	1	1	1	1	0	1.04436	1.54467	0.676061	0.800862	0.532934	0.712009	0.88515	0.148904		0.458363
	Fumari acid	1	1	1				1	0	1.12931	0.755043	0.421334				0.768561	0.204486		0.320967
	Glutamic acid	1	1	1	1	1		1	0	1.00096	0.809326	0.830596	0.734741	1.00345		0.875815	0.0539995		0.082132
Fig 4E	ATP fold change
		+/-				Mean	SEM	-/-				Mean	SEM		P value
	ATP	1	1	1	1	1	0	0.823711	1.1289	0.513395	0.991407	0.8644	0.1326		0.345742

## Sheet: Fig 5
Fig 5. In vitro fertility of Hk1s−/− male mice.
Fig 5B	IVF rate (%)
	Cumulus-intact eggs
		+/-			Mean	SEM	-/-			Mean	SEM		P value
	2-cell	97	90	93	93.3333	2.02759	0	0	0	0	0		1e-06
	4-cell	97	92	96	95	1.52753	0	0	0	0	0		<0.000001
	Blastula	77	72	75	74.6667	1.45297	0	0	0	0	0		<0.000001
Fig 5D	IVF rate (%)
	Cumulus-free eggs
		+/-			Mean	SEM	-/-			Mean	SEM		P value
	2-cell	88	90	86	88	1.1547	0	0	0	0	0		<0.000001
	4-cell	88	85	82	85	1.73205	0	0	0	0	0		1e-06
	Blastula	85	80	78	81	2.08167	0	0	0	0	0		3e-06
Fig 5F	IVF rate (%)
	Zona pellucida-free eggs
		+/-			Mean	SEM	-/-			Mean	SEM		P value
	2-cell	63	70	58	63.6667	3.4801	72	75	65	70.6667	2.96273		0.200384
	4-cell	57	65	50	57.3333	4.33333	65	68	62	65	1.73205		0.175757
	Blastula	50	60	52	54	3.05505	55	60	50	55	2.88675		0.823637

## Sheet: Fig 6
Fig 6. Disruption of Hk1s affects the sperm migration into oviduct and reduces acrosome reaction.
Fig 6B	Sperm count of oviducts
	+/-	-/-
	1560	470
	1828	215
	1319	637
	2066	368
	2063	929
		687
Mean	1767	551
SEM	145.7	103.6
P value	<0.0001
Fig 6D	AR sperm (%)
		+/-			Mean	SEM	-/-			Mean	SEM		P value
	10min	5.3	8.6	7.1	7	0.953939	6.5	7.5	7	7	0.288675		>0.999999999999999
	30min	11.6	14	11.2	12.2667	0.874325	10.7	9.6	12.7	11	0.907377		0.371659
	60min	27.7	37.7	31.1	32.1667	2.93561	14	16.9	8.2	13.0333	2.55756		0.00796216
	A23187	73.4	64.4	75.8	71.2	3.46987	27.5	41.7	40	36.4	4.47698		0.00355905
Fig 6E	AR sperm (%)
		+/-			Mean	SEM	-/-			Mean	SEM		P value
	60min	21.1	22	24.3	22.4667	0.952774	14.3	13.7	11	13	1.01489		0.002442
	P4	32.4	32.1	41.6	35.3667	3.11787	17.8	17.9	11	15.5667	2.28352		0.00687

## Sheet: Fig 7
Fig 7. HK1S is required for protein tyrosine phosphorylation associated with sperm capacitation.
Fig 7B	Relative pTyr level
		+/-			Mean	SEM	-/-			Mean	SEM		P value
	Non-cap	0.0686198	0.0362852	0.0524525	0.0524525	0.00933418	0	0.0774841	0.0387421	0.0387421	0.0223677		0.601837
	Cap	1.15444	0.856667	1.00556	1.03889	0.0921975	0.256105	0.290815	0.27346	0.27346	0.0100202		0.00107
Fig 7D	Relative pTyr level
		+/-			Mean	SEM	-/-			Mean	SEM		P value
no dbcAMP no IBMX		0.690515	0.555263	0.604674	0.616817	0.0395134	0.237998	0.0944887	0.030979	0.121155	0.0612307		0.002441
dbcAMP IBMX		1.09181	1.24428	1.29812	1.2114	0.0617824	1.10597	1.19943	0.91498	1.07346	0.083706		0.255514
		P value = 0.001258

## Sheet: S5 Fig
S5 Fig. Disruption of Hk1s has normal sperm ATP levels.
S5 Fig	ATP (nmol/107 sperm)
	+/-			Mean	SEM	-/-			Mean	SEM		P value
Non-cap	27.04	54.34	50.91	44.0967	8.58562	34.35	79.44	46.71	53.5	13.4518		0.587367
Cap	27.7	32.43	37.77	32.6333	2.90874	59.95	48.7	24.56	44.4033	10.4397		0.338522
