# Supplementary material for: Spermatogenic cell-specific type 1 hexokinase (HK1S) is essential for capacitation-associated increase in tyrosine phosphorylation and male fertility in mice
Source: PLoS Genet. 2024 Jul 29;20(7):e1011357. doi: 10.1371/journal.pgen.1011357 (PMC11285943; doi:10.1371/journal.pgen.1011357)
Supplement: S1 Table — (XLSX) [file pgen.1011357.s013.xlsx]

## Sheet: Sheet1
S1 Table. Genotyping and qRT-PCR primers.
Primer name	Primers (5'-3')
Hk1s-KO-F1	AAACCCCTTGCTTGTATCTTTGGGC
Hk1s-KO-R1	GCATTCTCCTGGAAGCACTGCCTG
Hk1s-KO-R2	TACCTTACCATACCCTTCCAGTGGAGC
Hk1s-F1	CTTCTGAGGACAGAAGACCT
Hk1s-R1	TTGGTTCAACATCTACAGCC
Hk1-F1	GGAGGACCACTGCTCACCAG
Hk1-R1	CGGTGAAGTAATATGCCAGT
Hk2-F1	ATCGCCTGCTTATTCACGGA
Hk2-R1	TCCGGAACCGCCTAGAAATC
Hk3-F1	TGCATCCTGGAGAAAGAGCC
Hk3-R1	CATGGAGCACAGGAGACTGG
Gck-F1	ATGTGCTCAGCAGGACTAGC
Gck-R1	GCTCCTTGAAGCTCGGGTG
Hkdc1-F1	ATGTTTGCAGTACACTTGGTGG
Hkdc1-R1	AGGGTCTCATCCGAGAGCC
